# Supplementary material for: Comparison of Transcriptome Differences in Soybean Response to Soybean Mosaic Virus under Normal Light and in the Shade
Source: Viruses. 2019 Aug 29;11(9):793. doi: 10.3390/v11090793 (PMC6784153; doi:10.3390/v11090793)
Supplement: Supplementary file 1 [file viruses-11-00793-s001.zip]

Archive with 10 entries (10 files):
- Table S4. Statistics of RNA-Seq map..xlsx
- Table S5. Differentially expressed genes in Plant-pathogen interaction (ko04626) pathway between NC and NS..xlsx
- Table S6. Differentially expressed genes in Plant-pathogen interaction (ko04626) pathway between LC and LS..xlsx
- Figure S1. Plant pathogen interaction pathway map between NC vs NS.tif
- Figure S2. Plant pathogen interaction pathway map between LC vs LS.tif
- Figure S3. Plant defense hormone signal pathway map between NC vs NS.tif
- Figure S4. Plant defense hormone signal pathway map between LC vs LS.tif
- Table S1. Primers used for qRT-PCR validation..xlsx
- Table S2. Statistics of raw data..xlsx
- Table S3. Statistics of clean reads..xlsx
