# Supplementary material for: Comparison of Transcriptome Differences in Soybean Response to Soybean Mosaic Virus under Normal Light and in the Shade
Source: Viruses. 2019 Aug 29;11(9):793. doi: 10.3390/v11090793 (PMC6784153; doi:10.3390/v11090793)
Supplement: Supplementary file 1 [file viruses-11-00793-s001.zip › Table S4. Statistics of RNA-Seq map..xlsx]

## Sheet: Table S4 RNASeq Map
Table S4. Statistics of RNA-Seq map.
Sample	Clean_Reads	Total_Mapped	Multiple_Mapped	Uniquely_Mapped
LC1	42221468	37421304 (88.63%)	1055392 (2.82%)	36365912 (97.18%)
LC2	42127350	37647896 (89.37%)	986516 (2.62%)	36661380 (97.38%)
LC3	41213706	36601248 (88.81%)	1037256 (2.83%)	35563992 (97.17%)
LS1	45686038	39092505 (85.57%)	1111098 (2.84%)	37981407 (97.16%)
LS2	41993762	32854918 (78.24%)	7130329 (21.70%)	25724589 (78.30%)
LS3	45598514	39238703 (86.05%)	1231218 (3.14%)	38007485 (96.86%)
NC1	40385628	36235968 (89.72%)	1009870 (2.79%)	35226098 (97.21%)
NC2	42335104	37792006 (89.27%)	1353022 (3.58%)	36438984 (96.42%)
NC3	41578882	37060862 (89.13%)	1307116 (3.53%)	35753746 (96.47%)
NS1	41775632	34898556 (83.54%)	2200843 (6.31%)	32697713 (93.69%)
NS2	44006106	37226321 (84.59%)	1099189 (2.95%)	36127132 (97.05%)
NS3	42876170	36696610 (85.59%)	1369973 (3.73%)	35326637 (96.27%)
