# Supplementary material for: Comparison of Transcriptome Differences in Soybean Response to Soybean Mosaic Virus under Normal Light and in the Shade
Source: Viruses. 2019 Aug 29;11(9):793. doi: 10.3390/v11090793 (PMC6784153; doi:10.3390/v11090793)
Supplement: Supplementary file 1 [file viruses-11-00793-s001.zip › Table S5. Differentially expressed genes in Plant-pathogen interaction (ko04626) pathway between NC and NS..xlsx]

## Sheet: Table S5 NC vs NS
Table S5. DEGs in Plant-pathogen interaction (ko04626) pathway under NC vs NS.
Gene ID	Gene description	NC vs NS log2fc	NC vs NS pval
GLYMA_09G210400	disease resistance protein RPM1-like	Inf	0.0233168
GLYMA_07G229500	probable calcium-binding protein CML45	Inf	6.70932e-07
GLYMA_05G234600	MYB transcription factor MYB84	5.32817	0.000331123
GLYMA_18G056600	probable WRKY transcription factor 26	5.21313	1.8843e-07
GLYMA_09G038900	transcription repressor MYB4-like	5.06211	0.0121018
GLYMA_13G331600	3-ketoacyl-CoA synthase 12-like	4.67519	0.0206038
GLYMA_15G042500	3-ketoacyl-CoA synthase 12-like	4.53861	0.00214436
GLYMA_06G187300	protein EDS1L-like	4.01496	0.000217385
GLYMA_20G034200	uncharacterized LOC100526868	3.93687	0.0040259
GLYMA_16G218300	probable cyclic nucleotide-gated ion channel 20, chloroplastic	3.82791	5.99993e-17
GLYMA_02G270700	chitin elicitor receptor kinase 1-like	3.76021	0.00513193
GLYMA_19G214900	myb-related protein P-like	3.20268	0.0434066
GLYMA_09G210600	disease resistance protein RPM1-like	3.1041	0.00763178
GLYMA_06G034700	probable calcium-binding protein CML41	2.90136	2.65844e-06
GLYMA_20G209700	myb-related protein Myb4-like	2.80919	0.00666991
GLYMA_15G062300	pathogenesis-related protein 1-like protein	2.70117	1.07711e-05
GLYMA_20G210900	3-ketoacyl-CoA synthase 11-like	2.68767	0.0391495
GLYMA_19G160100	calmodulin-like	2.4013	0.0429049
GLYMA_09G168700	probable cyclic nucleotide-gated ion channel 20, chloroplastic	2.39688	0.000258046
GLYMA_10G180800	MYB29 protein	2.25009	0.0401149
GLYMA_18G208800	probable WRKY transcription factor 33	2.22671	0.00280872
GLYMA_14G214500	transcription factor MYB32-like	2.15346	0.00997573
GLYMA_04G170100	myb-related protein 306-like	2.06761	2.38191e-09
GLYMA_03G042700	probable WRKY transcription factor 33	1.98606	0.00325636
GLYMA_14G222000	calcium-dependent protein kinase 29	1.96522	1.00937e-09
GLYMA_06G160500	MYB transcription factor MYB56	1.86442	0.000714587
GLYMA_05G119500	BRASSINOSTEROID INSENSITIVE 1-associated receptor kinase 1-like	1.79813	0.00755766
GLYMA_18G093300	disease resistance protein RPM1-like	1.7817	0.00048809
GLYMA_09G168600	probable cyclic nucleotide-gated ion channel 20, chloroplastic	1.78106	0.000237953
GLYMA_10G230000	protein SGT1 homolog B-like	1.72559	5.34286e-08
GLYMA_11G215800	protein ODORANT1	1.71497	0.000201484
GLYMA_06G187200	protein EDS1L-like	1.66044	2.20908e-08
GLYMA_02G244600	protein ODORANT1-like	1.65343	0.0164655
GLYMA_19G222200	MYB transcription factor MYB64	1.63187	2.25048e-11
GLYMA_14G215800	probable calcium-binding protein CML18	1.59455	2.5795e-08
GLYMA_06G187400	protein EDS1-like	1.54649	0.00174503
GLYMA_04G149300	3-ketoacyl-CoA synthase 11-like	1.53682	4.00257e-05
GLYMA_12G073700	mitogen-activated protein kinase homolog NTF6-like	1.52345	0.0490172
GLYMA_11G199300	pathogenesis-related genes transcriptional activator PTI6	1.50082	1.4159e-05
GLYMA_05G027000	myb-related protein 306-like	1.43625	0.00638879
GLYMA_14G023500	calcium-dependent protein kinase 33-like	1.4192	0.0222559
GLYMA_05G119600	BRASSINOSTEROID INSENSITIVE 1-associated receptor kinase 1-like	1.403	1.29132e-05
GLYMA_19G255300	cyclic nucleotide-gated ion channel 1-like	1.35173	2.58899e-11
GLYMA_16G095700	probable calcium-binding protein CML21	1.3305	0.000260577
GLYMA_06G193600	myb-related protein 306-like	1.29265	0.00402474
GLYMA_01G222700	respiratory burst oxidase homolog protein A-like	1.27903	0.00188057
GLYMA_12G236500	probable disease resistance protein At1g61300	1.25898	0.000107369
GLYMA_06G214800	3-ketoacyl-CoA synthase 11-like	1.22177	0.0266975
GLYMA_07G101100	probable calcium-binding protein CML18	1.19878	0.037814
GLYMA_07G132400	phantastica transcription factor a	1.15094	0.0364712
GLYMA_08G074500	BRASSINOSTEROID INSENSITIVE 1-associated receptor kinase 1-like	1.13886	2.56229e-05
GLYMA_02G059600	putative calcium-binding protein	1.13415	0.0040451
GLYMA_04G177700	uncharacterized LOC100778851	1.08096	0.0198002
GLYMA_19G233900	respiratory burst oxidase homolog protein B-like	1.07568	0.0249936
GLYMA_16G218000	probable cyclic nucleotide-gated ion channel 20, chloroplastic	1.07226	4.72664e-09
GLYMA_20G090700	transcription factor MYB86	-1.00007	0.0303851
GLYMA_14G007700	heat shock protein 90-6, mitochondrial-like	-1.01676	3.95428e-08
GLYMA_11G107100	transcription factor MYBZ2	-1.05881	3.6783e-07
GLYMA_13G233900	pathogenesis-related genes transcriptional activator PTI5-like	-1.08532	0.0290801
GLYMA_14G011600	heat shock cognate protein 80	-1.20844	1.34671e-12
GLYMA_11G217200	probable calcium-binding protein CML27	-1.37649	5.29616e-11
GLYMA_10G142200	transcription factor MYB86-like	-1.47095	3.42175e-06
GLYMA_02G305600	heat shock protein 90-6, mitochondrial	-1.48378	3.1549e-12
GLYMA_11G142900	transcription factor MYB59-like	-1.71038	6.43418e-08
GLYMA_13G035100	probable calcium-binding protein CML44	-1.85804	0.0134972
GLYMA_08G017600	-	-1.93023	0.00311685
GLYMA_10G107500	mitogen-activated protein kinase kinase 6	-1.99243	1.70397e-06
GLYMA_18G039500	calcium-binding protein CML24-like	-2.02823	6.64611e-26
GLYMA_18G074100	heat shock protein 90-1	-2.06473	1.33939e-35
GLYMA_14G156300	calcium-binding EF-hand family protein	-2.18357	1.62326e-11
GLYMA_15G041100	transcription factor MYB48-like	-2.52332	7.71231e-09
GLYMA_12G0768002	putative cyclic nucleotide-gated ion channel 15	-2.62696	1.94507e-11
GLYMA_13G333200	MYB transcription factor MYB139	-2.6276	1.70319e-18
GLYMA_08G332900	heat shock cognate protein 80-like	-2.67063	2.44515e-52
GLYMA_16G178800	heat shock protein 83-like	-5.22868	6.34361e-152
GLYMA_09G131500	heat shock protein 83	-7.63866	7.14632e-69
