# Supplementary material for: Comparison of Transcriptome Differences in Soybean Response to Soybean Mosaic Virus under Normal Light and in the Shade
Source: Viruses. 2019 Aug 29;11(9):793. doi: 10.3390/v11090793 (PMC6784153; doi:10.3390/v11090793)
Supplement: Supplementary file 1 [file viruses-11-00793-s001.zip › Table S6. Differentially expressed genes in Plant-pathogen interaction (ko04626) pathway between LC and LS..xlsx]

## Sheet: Table S6 LC vs LS
Table S6. DEGs in Plant-pathogen interaction (ko04626) pathway under LC vs LS.
Gene ID	Gene description	LC vs LS log2fc	LC vs LS pval
GLYMA_03G221700	MYB12 protein	-6.17271	4.01857e-07
GLYMA_15G062400	pathogenesis-related protein 1-like	-5.91289	1.6011e-35
GLYMA_10G180800	MYB29 protein	-3.84893	3.03438e-52
GLYMA_18G208800	probable WRKY transcription factor 33	-3.82526	1.70531e-43
GLYMA_08G042100	MYB transcription factor MYB184	-3.78814	1.3217e-27
GLYMA_18G056600	probable WRKY transcription factor 26	-3.66447	2.71786e-41
GLYMA_16G023000	MYB transcription factor MYB92	-3.66314	1.82653e-17
GLYMA_15G062700	pathogenesis-related protein 1-like	-3.47535	5.64066e-23
GLYMA_18G260700	probable calcium-binding protein CML45	-3.47504	1.03283e-47
GLYMA_09G280200	probable WRKY transcription factor 33	-3.35793	1.41386e-20
GLYMA_09G236800	probable calcium-binding protein CML45	-3.32751	2.15888e-40
GLYMA_05G234600	MYB transcription factor MYB84	-3.24206	7.45835e-22
GLYMA_20G209700	myb-related protein Myb4-like	-3.06069	2.33452e-34
GLYMA_02G1829001	calcium-dependent protein kinase 32-like	-2.9535	2.16806e-05
GLYMA_01G004900	transcription factor MYBJ6	-2.93906	0.000202086
GLYMA_04G245000	putative calcium-binding protein	-2.76948	3.21626e-05
GLYMA_03G042700	probable WRKY transcription factor 33	-2.70107	7.9026e-13
GLYMA_13G141900	transcription factor RAX2	-2.68096	0.000311052
GLYMA_09G131500	heat shock protein 83	-2.65603	5.72924e-38
GLYMA_20G034200	uncharacterized LOC100526868	-2.59058	1.06322e-20
GLYMA_06G034700	probable calcium-binding protein CML41	-2.53197	3.6113e-18
GLYMA_03G183900	transcription factor RAX2	-2.3409	0.0019414
GLYMA_09G210400	disease resistance protein RPM1-like	-2.2745	2.55958e-05
GLYMA_12G105400	myb-related protein Myb4-like	-2.25879	8.96675e-05
GLYMA_17G034900	putative calcium-binding protein	-2.24614	9.05262e-07
GLYMA_06G187300	protein EDS1L-like	-2.16266	9.02985e-22
GLYMA_06G299900	myb-related protein Myb4-like	-2.11507	0.00128485
GLYMA_15G062500	pathogenesis-related protein 1-like	-1.96706	7.91509e-14
GLYMA_09G210600	disease resistance protein RPM1-like	-1.92287	3.34644e-10
GLYMA_15G079100	pathogenesis-related genes transcriptional activator PTI5	-1.90706	1.7821e-16
GLYMA_10G006600	myb-related protein Myb4	-1.80596	0.000518924
GLYMA_10G178400	calmodulin	-1.79947	1.44464e-17
GLYMA_12G185400	uncharacterized LOC100499969	-1.76815	7.20505e-11
GLYMA_14G156300	calcium-binding EF-hand family protein	-1.76143	8.5772e-09
GLYMA_08G059900	transcription factor MYB3-like	-1.75733	0.000333299
GLYMA_06G003800	MYB transcription factor MYB48	-1.7528	4.46532e-16
GLYMA_03G084000	RIN4a protein	-1.72363	9.79883e-19
GLYMA_06G300100	myb-related protein Myb4	-1.66477	1.51007e-05
GLYMA_14G200200	probable WRKY transcription factor 25	-1.60254	6.92363e-18
GLYMA_04G205100	pathogenesis-related genes transcriptional activator PTI5	-1.5243	0.00344762
GLYMA_10G230000	protein SGT1 homolog B-like	-1.50515	6.02302e-14
GLYMA_17G037500	transcription factor MYB108	-1.49802	0.00238689
GLYMA_02G002100	calmodulin	-1.49714	0.000271215
GLYMA_05G119500	BRASSINOSTEROID INSENSITIVE 1-associated receptor kinase 1-like	-1.45124	2.52461e-12
GLYMA_02G247100	uncharacterized LOC100306391	-1.43133	0.000905102
GLYMA_02G005600	myb-related protein Myb4-like	-1.41037	4.59433e-10
GLYMA_01G128100	probable WRKY transcription factor 33	-1.39396	0.0021197
GLYMA_04G175300	calcium-dependent protein kinase 10-like	-1.34375	8.07915e-10
GLYMA_11G163300	probable WRKY transcription factor 25	-1.32593	1.87312e-10
GLYMA_16G178800	heat shock protein 83-like	-1.3259	8.39125e-09
GLYMA_16G090700	RPM1-interacting protein 4-like	-1.2894	1.40459e-10
GLYMA_16G218300	probable cyclic nucleotide-gated ion channel 20, chloroplastic	-1.28833	3.3236e-08
GLYMA_02G232600	probable WRKY transcription factor 25	-1.27824	2.52338e-12
GLYMA_14G063400	myb-related protein 306-like	-1.26058	0.00345799
GLYMA_19G201400	calcium-dependent protein kinase 26-like	-1.25291	5.74714e-05
GLYMA_02G133000	uncharacterized LOC100499763	-1.25147	7.05193e-07
GLYMA_07G189300	transcription factor MYB32	-1.22266	0.00606078
GLYMA_07G238700	calcium-binding protein CP1	-1.21601	0.000818029
GLYMA_14G086500	MYB transcription factor MYB81	-1.20978	0.0042802
GLYMA_19G255300	cyclic nucleotide-gated ion channel 1-like	-1.20153	2.72412e-10
GLYMA_12G032200	MYB transcription factor MYB54	-1.19204	0.00172885
GLYMA_02G270700	chitin elicitor receptor kinase 1-like	-1.15948	0.00022251
GLYMA_17G258700	HSP90 superfamily protein	-1.11579	3.29397e-10
GLYMA_02G059600	putative calcium-binding protein	-1.11083	0.0020436
GLYMA_05G213200	calcium-dependent protein kinase 3-like	-1.09554	5.37478e-08
GLYMA_02G001500	3-ketoacyl-CoA synthase 11-like	-1.0597	0.00108625
GLYMA_11G077300	calcium-dependent protein kinase 28-like	-1.02053	1.39762e-06
GLYMA_16G218200	probable cyclic nucleotide-gated ion channel 20, chloroplastic	-1.01695	2.17944e-06
GLYMA_06G187400	protein EDS1-like	-1.01398	1.80694e-07
GLYMA_03G081900	phantastica transcription factor b	1.01469	8.15773e-06
GLYMA_02G244600	protein ODORANT1-like	1.14181	0.00596246
GLYMA_07G260200	calcium-dependent protein kinase 2	1.31021	1.60049e-08
GLYMA_18G259100	MYB transcription factor MYB60	1.37955	0.00458884
GLYMA_08G261100	3-ketoacyl-CoA synthase 6-like	1.41869	0.000503502
GLYMA_17G261000	calcium-dependent protein kinase 2-like	1.55721	0.0023257
GLYMA_18G151400	transcription factor AS1-like	1.58191	2.79464e-09
GLYMA_09G238800	myb-related protein 306	1.69042	3.59612e-07
GLYMA_09G038900	transcription repressor MYB4-like	1.74366	0.000449483
GLYMA_14G222000	calcium-dependent protein kinase 29	1.7903	1.59793e-17
GLYMA_06G195600	transcription factor MYB51	2.05928	1.29923e-08
GLYMA_06G311200	disease resistance protein RPM1-like	2.13256	0.00259992
GLYMA_10G291700	3-ketoacyl-CoA synthase 19	2.3757	0.000240834
GLYMA_19G214900	transcription factor MYB111	2.39695	0.00189142
