# Supplementary material for: Comparison of Transcriptome Differences in Soybean Response to Soybean Mosaic Virus under Normal Light and in the Shade
Source: Viruses. 2019 Aug 29;11(9):793. doi: 10.3390/v11090793 (PMC6784153; doi:10.3390/v11090793)
Supplement: Supplementary file 1 [file viruses-11-00793-s001.zip › Table S1. Primers used for qRT-PCR validation..xlsx]

## Sheet: Table S1. Primers for qRT-PCR
Table S1. Primers used for qRT-PCR validation.
Gene_ID	Forward primer (5'-3')	Reverse primer (5'-3')
GLYMA_01G046600	ACACCTTCCCTCAGGTGACA	GTGAGAGTGAGCGCTGAAGT
GLYMA_04G247800	TGGACTCTGGAGACAAGGCT	TGGTTGAGGTGGAGGATGAG
GLYMA_05G119500	ACACCTACTGAACGCTTGCT	TGGCCATTCAAGTGGTGGTT
GLYMA_12G030900	CAATGCCCTCCACCGATTCT	GCCATGATGAGGGTGGTGAA
GLYMA_14G032200	GACATCCTCATGGGTTCAACG	CCTTTCGTGATGCACCTAAGTC
GLYMA_15G062400	TGGTGACCTAAGTGGCACAG	GCAGACACTCTCCACCAACA
GLYMA_15G062500	CACCGGTAACCTAAGTGGGAA	AAACGACCTGAGTGTAGTGCAG
GLYMA_15G062700	ATGGGGTCGGGGATTAAGGTTT	GTTGGTGAGTCTTGAGCATACG
GLYMA_15G140000	GGGTGTGACTCCAACTGAGG	GCCAGCATCAGCCAGACTAT
GLYMA_16G026900	AGGTACCGGCTAGGTGATGT	AAGAAGGTTGCTACGCCGAA
GLYMA_17G072400	TTGGAGGGAAACCAGATGGC	GCAGCACCCTGGTACATCTT
GLYMA_18G056600	CCTCAAGCTGCGAAGAGGAA	TCAGGAGTGGCAACCGAATC
GLYMA_20G090000	TGAGCCAGTCAAGCCGTATG	GCTCCCACTAGGCAACGATT
GLYMA_20G200500	AGCCGTGGATGTTACAGGTG	TCCCAGAACCTCTTCAACGG
GLYMA_20G203700	AGGGTACCTTCCCTTCAACG	CCTCTCGAAGGAGTGATCCA
Actin	CCATGTTCCCTGGTATTGCTG	GTATTTTCTCTCCGGTGGTGC
SMV-CP	AGCTYGCTTCGTCTGGAAAA	AGCTYGCTTCGTCTGGAAAA
