# Supplementary material for: Comparison of Transcriptome Differences in Soybean Response to Soybean Mosaic Virus under Normal Light and in the Shade
Source: Viruses. 2019 Aug 29;11(9):793. doi: 10.3390/v11090793 (PMC6784153; doi:10.3390/v11090793)
Supplement: Supplementary file 1 [file viruses-11-00793-s001.zip › Table S2. Statistics of raw data..xlsx]

## Sheet: Table S2 Raw Data
Table S2. Statistics of raw data.
Sample	Reads No.	Bases (bp)	Q30 (bp)	N (%)	Q20 (%)	Q30 (%)
NC1	40727050	6149784550	5562708027	0.015308	96.07	90.45
NC2	42724694	6451428794	5817850973	0.015372	95.94	90.17
NC3	41985176	6339761576	5704097807	0.015518	95.83	89.97
NS1	42187194	6370266294	5739699019	0.015497	95.88	90.1
NS2	44499124	6719367724	6022734727	0.012808	95.64	89.63
NS3	43229666	6527679566	5919985927	0.01521	96.18	90.69
LC1	42631906	6437417806	5794584413	0.013488	95.84	90.01
LC2	42461176	6411637576	5809929564	0.014624	96.16	90.61
LC3	41598542	6281379842	5685708818	0.014986	96.08	90.51
LS1	46109878	6962591578	6285863556	0.01498	95.97	90.28
LS2	42441256	6408629656	5740633859	0.014301	95.62	89.57
LS3	45967044	6941023644	6293067176	0.016555	96.17	90.66
