# Supplementary material for: Comparison of Transcriptome Differences in Soybean Response to Soybean Mosaic Virus under Normal Light and in the Shade
Source: Viruses. 2019 Aug 29;11(9):793. doi: 10.3390/v11090793 (PMC6784153; doi:10.3390/v11090793)
Supplement: Supplementary file 1 [file viruses-11-00793-s001.zip › Table S3. Statistics of clean reads..xlsx]

## Sheet: Table S3 Clean Data
Table S3. Statistics of clean reads.
Sample	Clean Reads No.	Clean Data (bp)	Clean Reads %	Clean Data %
NC1	40385628	6085210072	99.16	98.94
NC2	42335104	6378913994	99.08	98.87
NC3	41578882	6265084490	99.03	98.82
NS1	41775632	6293602246	99.02	98.79
NS2	44006106	6629339252	98.89	98.66
NS3	42876170	6459040594	99.18	98.94
LC1	42221468	6360499966	99.03	98.8
LC2	42127350	6345481530	99.21	98.96
LC3	41213706	6208188250	99.07	98.83
LS1	45686038	6883213522	99.08	98.85
LS2	41993762	6327946258	98.94	98.74
LS3	45598514	6869079964	99.19	98.96
